# Supplementary material for: Saproxylic Diptera assemblages in a temperate deciduous forest: implications for community assembly
Source: PeerJ. 2018 Dec 4;6:e6027. doi: 10.7717/peerj.6027 (PMC6284445; doi:10.7717/peerj.6027)
Supplement: Supplemental Information 1 — SA = saprophagous, FU = fungivorous, PR = predator, PA = parasitic, PH = phytophagous, OM = omnivorous, YM = young maple, OM = old maple, YB = young beech, OB = old beech. [file peerj-06-6027-s001.xlsx]

## Sheet: Sheet1
Family	Species	trophic group	YM4	YM8	YM12	YM18	YM25	Total YM	OM11	OM15	OM 17	OM 21	OM 30	Total OM	YB 14	YB 22	YB 26	YB 29	YB 31	Total YB	OB 9	OB 16	OB 19	OB 20	OB 23	Total OB
TIPULIDAE	Dolichopeza walleyi	SA					1	1						0						0				1		1
	Tipula longiventris	SA				1		1						0						0						0
	Tipula angulata	SA		1				1						0						0						0
	Tipula coleana	SA	1	2				3		1				1						0		1				1
	Tipula trivittata	SA	2		1			3				2	1	3						0		5				5
	Tipula sp.jm	SA	2					2						0						0						0
LIMONIIDAE	Atarba picticornis	SA	3					3	1					1						0						0
	Austrolimnophila toxoneura	SA	1					1			2			2						0	3		1	6		10
	Cheilotrichia stigmatica	SA						0					1	1		1				1						0
	Dicranomyia globithorax	SA					1	1						0						0						0
	Discobola annulata	SA			2			2	7		4	1		12					15	15	109		6	5	3	123
	Discobola nigroclavata	SA						0						0						0	6	5				11
	Elephantomyia adirondacensis	SA						0				1		1						0						0
	Elephantomyia westwoodi	SA	1		1			2	4		38			42		2				2	4		10	1		15
	Epiphragma fascipenne	SA	2	1			1	4	2			1		3	1				13	14	6		3	17		26
	Limonia parietina	SA						0			35			35	2	2			21	25	15			13	7	35
	Metalimnobia immatura	SA						0	1					1						0						0
	Ormosia nimbipennis	SA						0						0		1				1			1			1
	Ormosia romanovichiana	SA					1	1					1	1						0						0
	Ormosia rubella	SA					1	1						0						0						0
	Prolimnophila areolata	SA		1				1						0						0						0
	Limonia fidelis	SA	1					1			1		3	4	2				19	21		1	3	5		9
	Limonia duplicata	SA		1	1			2			1			1	1					1						0
	Shannonomyia lenta	SA						0					1	1		1				1						0
TIPULIDAE	Ula elegans	PR	1			2		3						0						0						0
BIBIONIDAE	Bibio xanthopus	SA				1		1					1	1						0						0
	Bibio townesi	SA		2				2						0	2	1				3	1					1
SCIARIDAE	Chaetosciara sp jm1	FU	1					1					3	3			1			1					1	1
	Chaetosciara sp jm2	FU		1				1					1	1						0					1	1
	Chaetosciara sp jm3	FU		2				2		1				1						0						0
	Plastosciara sp jm1	FU	1	2		3	1	7	2	4	1			7	1	1		2		4		1			3	4
	Platosciara sp jm2	FU		1	1		1	3	2		1	2	2	7	1				1	2						0
	Platosciara sp jm3	FU						0					1	1					1	1		1				1
	Platosciara sp jm4	FU						0						0		6	3			9						0
	Platosciara sp jm5	FU				1		1			2			2		2				2						0
	Sciara sp jm1	FU	13					13		1				1						0						0
	Sciara sp jm2	FU						0				5		5						0		1			23	24
	Sciara sp jm 3	FU						0						0						0		2				2
	Sciara sp jm4	FU						0		1				1						0						0
	Sciara sp jm5	FU				1		1						0						0						0
	Sciara sp jm6	FU						0				2	2	4						0						0
	Sciara sp jm7	FU			1			1	6	6		9		21	12	8		1		21	8	21	2	8	3	42
	Sciara sp jm8	FU	1					1					1	1		1				1	2	1	1			4
	Sciara sp jm9	FU						0						0				1		1						0
	Sciara sp jm10	FU						0						0				1		1						0
	Sciara sp jm11	FU						0				1		1	1					1				1		1
	Sciara sp jm12	FU						0						0						0			2	5		7
MYCETOPHILIDAE	Dziedzickia sp.jm	FU			3			3						0					1	1						0
	Keroplatus clausus	FU						0				1		1						0						0
	Diadocida sp.jm	FU						0					1	1						0						0
	Anatella silvestris	FU						0						0			1			1						0
	Tetragoneura sp.jm	FU						0						0						0		1				1
	Zygomyia sp.jm	FU						0						0	1			1		2						0
	Synapha sp.jm	FU						0					1	1		1				1						0
	Rondaniella sp.jm	FU						0						0	1				6	7						0
	Mycomya (Coheromyia)	FU						0	1					1	1					1						0
	Mycomya tantilla ♂	FU						0	1					1						0				1		1
	Mycomya (Cymomya)	FU						0						0	1					1						0
	Mycomya (Mycomya)	FU						0						0						0		1				1
	Mycomya (Calamycomya)	FU						0					1	1						0		1		1		2
	Phronia sp.jm	FU						0					7	7	3					3		6				6
	Rymosia sp.jm	FU	2					2					4	4			2			2					2	2
	Dynatosoma sp.jm	FU						0	2					2						0						0
	Epicypta sp.jm	FU		1		1		2					2	2	1					1		1		2		3
	Pseudobrachypeza bulbosa	FU	1					1						0						0						0
	Monoclona sp.jm	FU						0						0						0		1				1
	Brevicornu sp.jm1 ♂	FU			3			3						0						0						0
	Brevicornu sp.jm2♂	FU						0						0						0				1		1
	Brevicornu sp.jm3♂	FU						0						0						0	4					4
	Cordyla sp.jm1	FU						0						0		6				6						0
	Cordyla sp.jm2	FU						0						0		1				1			13			13
	Cordyla sp.jm3	FU	1		1	1		3						0						0			2			2
	Leptomorphus subcaerulens	FU						0						0						0		5				5
	Leptomorphus magnificus	FU						0						0						0		1				1
	Symmerus vockerothi	FU						0	1	1			3	5	1	2		1	1	5		1				1
	Symmerus lautus	FU				1	2	3						0		1				1						0
	Orfelia sp.jm1	FU	3	1	2			6	1			1	2	4					1	1		2				2
	Orfelia sp.jm2	FU						0	1			1		2	1				1	2						0
	Orfelia sp.jm3	FU				1		1						0						0						0
	Neoempheria balioptera	FU	4					4				2	7	9						0						0
	Tetragoneura sp jm.	FU						0				2		2	1	1				2		1	1	3		5
	Mycetophila sp.jm1	FU	1					1		2	23		5	30						0		2				2
	Myceophila sp.jm2	FU						0	1					1						0						0
	Mycetophila sp.jm3	FU						0			1			1			1			1						0
	Mycetophila sp.jm4	FU					1	1						0	1					1		1				1
	Mycetophila sp.jm5	FU		1				1						0						0						0
	Leia sp.jm1	FU		4	6	2		12	3	1	1	2	4	11					1	1	1	1	1			3
	Leia sp.jm2	FU	1			1		2						0		1				1		3		1		4
	Leia sp.jm3	FU		1	1			2						0			1		6	7		2				2
	Leia sp.jm4	FU				1		1						0						0						0
	Acnemia sp.jm1	FU	1					1						0						0		3			4	7
	Acnemia sp.jm2	FU						0		1				1						0						0
	Acnemia sp.jm3	FU	1			14		15	2	4		1		7	1			1		2		1				1
	Exechiopsis sp.jm	FU	9	3				12			3			3		1	1			2				1	2	3
	Exechia satiata	FU						0	1					1						0						0
	Macrocera sp. jm1	FU						0						0						0		1				1
	Phthinia sp. jm1	FU			1			1						0						0		3				3
RHAGIONIDAE	Rhagio mytaceous	SA		1		1		2		2	1		1	4	1	1				2						0
	Rhagio gracilis	SA				1		1	2					2						0	1					1
	Chrysopilus quadratus	SA						0						0						0				1		1
XYLOPHAGIDAE	Rachicerus fulvicollis	PR						0						0						0			1			1
ASILIDAE	Neoitamus sp.jm	PR						0						0				1		1						0
ACROCERIDAE	Acrocera sp. jm	PA					1	1						0						0		1				1
EMPIDIDAE	Drapetis sp.jm	PR		1	2	5		8	3	25			9	37						0		2	1	2	12	17
	Platypalpus holosericus	PR	2				3	5				4	5	9		29				29			5			5
	Platypalpus sp. jm1	PR	2				2	4					2	2						0						0
	Platypalpus sp.jm2	PR						0						0		2				2						0
	Euthyneura sp. jm	PR						0	7			4	1	12		15			2	17	14		6		7	27
	Rhamphomyia sp. jm6	PR						0						0						0		2				2
	Megagrapha platytarsis	PR			3	8		11						0						0					1	1
	Rhamphomyia sp.jm1	PR						0						0						0		4				4
	Rhamphomyia sp.jm2	PR						0						0						0		1				1
	Rhamphomyia sp.jm3	PR		1				1						0						0						0
	Rhamphomyia sp.jm4	PR						0						0	2					2						0
	Rhamphomyia sp.jm5	PR		1				1		1				1	2					2		6		2		8
	Hilara sp.jm1	PR						0					1	1				2		2						0
	Hilara sp.jm2	PR						0						0	3					3		1				1
	Hilara sp.jm3	PR						0						0						0		1		1		2
	Hilara sp.jm4	PR		1			1	2						0		1				1						0
	Hilara sp.jm5	PR				3		3	1			1		2	3					3						0
	Hilara sp.jm6	PR						0						0		1				1						0
	Chelipoda sp.jm1	PR	5				3	8						0						0						0
	Chelipoda sp.jm2	PR						0						0						0				1		1
	Leptopeza sp.jm1	PR						0						0						0	9	1		2		12
	Leptopeza sp.jm2	PR						0						0	2					2						0
	Allodromia testacea	PR		1	3			4	34	5		3		42					4	4		1	8	2	50	61
	Oedalea sp.jm1	PR						0						0						0			2			2
	Oedalea sp.jm2	PR						0					2	2						0						0
	Trichinomyia sp.jm	PR	1				1	2						0						0						0
	Tachypeza sp.jm1	PR						0						0						0	1					1
	Tachypeza sp. jm2	PR					1	1	1				3	4	7	2			1	10		8		4		12
	Tachypeza sp.jm3	PR						0		1		1	7	9	2	3			13	18	2	25	5	10	4	46
DOLICHOPODIDAE	Neurigona arcuata	PR						0			1			1						0		1		1		2
	Neurigona tenuis	PR						0					1	1						0				2		2
	Neurigona deformis	PR						0	2		3			5	3				1	4				1		1
	Neurigona aestiva	PR						0	7	1	3			11	10				1	11		1		5	3	9
	Xanthochlorus helvinus	PR				6		6		6				6				3		3	1					1
	Sympycnus lineatus	PR						0			1		3	4						0			1			1
	Medetera apicalis	PR		2		6		8						0	1	6			3	10		2			3	5
	Medetera vittata	PR		7		1		8				1		1	5	1			7	13	1	3				4
	Gymnopternus frequens	PR	3			1		4						0						0						0
	Gymnopternus subulatus	PR						0						0	1					1						0
	Chrysotimus sp.jm	PR					1	1		5	1			6				1		1		1			1	2
PLATYPEZIDAE	Agathomyia sp. jm	FU	6					6						0						0						0
	Paraplatypeza velutina	FU						0						0	2					2						0
PHORIDAE	Gymnophora luteiventris	SA		5	2		1	8		2	1		1	4						0	2		2		1	5
	Gymnophora subarctuata	SA		1			1	2		1				1			1			1	1					1
	Spiniphora sp.jm	SA						0						0						0					1	1
	Trophithauma sp.jm	?						0						0						0	1					1
	Apochephalus sp.jm	PA						0			1			1						0						0
	Borophaga sp.jm	PA						0						0						0		1				1
	Phora sp.jm	SA						0		1				1						0						0
	Anevrina thoracica	SA						0					1	1						0	1					1
	Diplonevra nitidula	SA	11				1	12						0	1			1		2						0
SYRPHIDAE	Temnostoma trifasciatum	SA						0			1			1					3	3	4			2		6
	Temnostoma alterans	SA						0			1			1						0						0
	Allograpta obliqua	PR						0						0						0	1					1
PIPUNCULIDAE	Chalarus spurius	PA		4				4						0				1		1	1					1
CLUSIIDAE	Clusiodes apiculatus	SA						0					1	1						0						0
	Clusiodes americanus	SA						0						0						0		2				2
	Clusiodes johnsoni	SA			1			1	1	4	17		8	30	14				5	19				1		1
	Clusiodes melanostoma	SA				7		7						0	3					3					5	5
	Clusiodes clandestinus	SA				6		6						0	1					1					4	4
	Clusia czernyi	SA		17		24		41			7			7	38					38					29	29
	Clusia lateralis	SA		3		1		4	1		3			4	1				1	2				12		12
	Sobarocephala atricornis	SA						0			3			3					1	1						0
	Sobarocephala flaviseta	SA			8			8						0	2					2						0
	Sobarocephala latifacies	SA						0						0					5	5						0
MILICHIIDAE	Neophyllomyza quadricornis	SA	4	13	5			22	122	183	12	8	94	419	213				34	247	2	7	4		20	33
	Neophyllomyza gaulti	SA		1				1	55	51		9	1	116	1			1		2		7	1	1	42	51
SCIOMYZIDAE	Pherbellia propages	PR	1					1						0			2			2						0
LAUXANIIDAE	Homoneura conjuncta	SA				1		1						0						0						0
	Homoneura fraterna	SA						0						0						0		1		1		2
	Homoneura philadelphica	SA		4				4	4	4		2	3	13						0	1			1		2
SPHAEROCERIDAE	Apteromyia claviventris	SA				2		2					1	1	2					2						0
	Apteromyia newtoni	SA	1					1						0						0					1	1
	Nearcticorpus canadense	SA	1				1	2	1				2	3						0						0
	Pullimosina antennata	SA			1		1	2						0						0				1		1
	Terrilimosina schmitzi	SA						0					2	2						0						0
	Telomerina flavipes	SA						0						0						0					1	1
	Minilimosina sp.	SA		1				1						0						0						0
	Opalimosina mirabilis	SA						0					2	2						0						0
	Mesosphaerocea annulicornis	SA			1			1						0						0						0
	Spelobia brevipteryx	SA						0						0						0					2	2
	Spelobia clunipes	SA					1	1						0					1	1						0
	Spelobia frustrilabris	SA						0						0						0		1				1
	Spelobia quinata	SA				1		1						0				13		13	1				6	7
DROSOPHILIDAE	Chymomyza amoena	SA						0					1	1					1	1						0
	Drosophila sp jm1	?	2		2	1		5	4					4	1	1			1	3						0
	Drosophila sp jm2	?	1		3			4	2	1				3					4	4					2	2
	Drosophila sp jm3	?						0						0						0					1	1
	Mycodrosophila claytonae	?	19			5		24						0						0						0
CHLOROPIDAE	Conioscinella sp.jm	PH			1			1						0						0						0
	Gaurax pseudostigma	SA			1	18		19						0				4		4						0
	Gaurax atripalpus	SA						0						0	2		3		1	6						0
	Gaurax shannoni	SA						0						0					1	1						0
	Incertella minor	PH	1					1						0						0						0
	Thaumatomyia grata	PR						0						0						0			1			1
	Tricimba cincta	SA						0						0		1				1						0
	Tricimba lineella	SA			2	8		10	2				1	3	1					1	3					3
	Tricimba trisulcata	SA					1	1						0						0						0
ANTHOMYIIDAE	Anthomyiidae sp.jm	?					1	1						0						0						0
	Eustalomyia sp.jm	?						0			1			1						0						0
MUSCIDAE	Helina sp.jm	PR						0						0						0	1					1
	Phaonia bysia	PR				1		1						0						0						0
	Phaonia aberrans	PR						0						0						0					1	1
	Phaonia laticornis	PR						0			3			3						0						0
	Neodexiops ovata	?						0	1					1						0				1		1
	Muscina assimilis	OM						0						0						0					1	1
	Muscina stabulans	OM						0	1					1						0						0
FANNIIDAE	Fannia sp.jm1	SA						0						0		1				1						0
	Fannia sp.jm2	SA	1					1						0						0						0
	Fannia sp.jm3	SA						0	1	2				3						0						0
	Fannia sp.jm4	SA						0						0			1			1						0
	Fannia sp.jm5	SA				2		2			2			2						0						0
CALLIPHORIDAE	Pollenia sp.jm	PA						0					1	1						0						0
SARCOPHAGIDAE	Johnsonia sp.jm	PA						0						0					1	1						0
TACHINIDAE	Spathidexia dunningii	PA						0						0						0					1	1
	Pseudochaeta canadensis	PA		1				1						0						0						0
	Xanthomelanodes sp.jm	PA						0						0						0			1			1
	Trichopoda sp.jm1	PA		1				1						0						0						0
	Lypha sp.jm	PA						0				1		1						0						0
	Billaea sp.jm	PA						0						0						0					2	2
	Trichopoda sp.jm2	PA		1				1						0						0						0
	Paradidyma sp.jm	PA						0			1			1						0						0
	Distichona sp.jm	PA	2					2					4	4						0		1				1
	Ptilodexia sp.jm	PA					1	1						0	2				2	4						0
	johnsonia sp.jm	PA	1	3			1	5						0						0						0
			118	95	59	140	33	445	291	318	176	68	213	1066	362	104	17	35	180	698	207	158	84	126	250	825
			118	291	362	207
			95	318	104	158
			59	176	17	84
			140	68	35	126
			33	213	180	250
